# Supplementary material for: Dual-Driven Hemostats Featured with Puncturing Erythrocytes for Severe Bleeding in Complex Wounds
Source: Research (Wash D C). 2022 May 31;2022:9762746. doi: 10.34133/2022/9762746 (PMC9178490; doi:10.34133/2022/9762746)
Supplement: Supplementary Materials — Figure S1: full Fourier transform-infrared spectra of nature pollen, SEC, and SEC-Fe@Ca. Figure S2: (a) scanning electron microscopy (SEM) images of natural sunflower pollen, SEC, and SEC-Fe with different Fe3O4 loadings. (b) Mass fraction of iron in different samples. (c) In vivo blood clotting time of different samples. Figure S3: optical microscope (a) and scanning electron microscopy (b) images of Janus SEC-Fe@Ca. Figure S4: motion behavior of self-propelling SEC-Fe@Ca in acid situation. Figure S5: maximum upstream distance of SEC-Fe@Ca and SEC-Fe@Ca(+t+M) in water flowing at different flow rates at 0° feeding angles. Figure S6: scanning electron microscopy image of echinocytes treated with SEC-Fe@Ca(+t+M). Figure S7: thrombin activity as a function of loaded thrombin. Figure S8: pseudocolor scanning electron microscopy images of (a) red blood cells and (b) platelets treated with SEC-Fe@CaT(+t) and scanning electron microscopy images. Red pseudocolor represents erythrocytes, brown pseudocolor represents platelets, and blue pseudocolor represents SEC-Fe@CaCO3 particle into SEC-Fe@Ca. Figure S9: hemorrhage control processes of CeloxTM on rat tail. Figure S10: in vivo hemorrhage control processes of CeloxTM on femoral artery. Figure S11: in vivo hemorrhage control processes of CeloxTM on liver. Figure S12: fluorescence and bright field microscopy images of L929 cell cultivated with SEC-Fe@Ca for 1, 2, and 3 days. Figure S13: Various organs from New Zealand white rabbit treated with SEC-Fe@CaT. Figure S14: (a) Tissue section from main organs of rabbit after hemostatic treatment with SEC-Fe@CaT. (b) Concentration of iron ion in the main organs after hemostatic treatment of SEC-Fe@CaT for 1, 7, and 14 days. Video S1: vacroscopic motion of SEC-Fe@Ca in acid solution (pH = 2). Video S2 Bubble-generation and self-propelling behavior of the SEC-Fe@Ca (pHsolution = 2). Video S3 MF-mediated motion of SEC-Fe@Ca. Video S4: evaluation of hemostatic behavior of SEC-Fe@CaT(+t+M) [file 9762746.f1.zip]

Archive with 6 entries (6 files):
- Supplementary_Information_Haoyu_Qiu.docx
- Video S1.mp4
- Video S2.mp4
- Video S3.mp4
- Video S4.mp4
- Video S5.mp4
